# Supplementary material for: A novel graph theoretical approach for modeling microbiomes and inferring microbial ecological relationships
Source: BMC Genomics. 2019 Dec 20;20(Suppl 11):945. doi: 10.1186/s12864-019-6288-7 (PMC6923821; doi:10.1186/s12864-019-6288-7)
Supplement: Supplementary file 2 — Additional file 2 This file contains associations between bacterial genera and their microbial pathways with KO density in Crohn’s disease tissue. [file 12864_2019_6288_MOESM2_ESM.xlsx]

## Sheet: Figure 6_1
Taxonomy	KEGG Ortholog (KO)	Module	Density
k__Bacteria;p__Firmicutes;c__Clostridia;o__Clostridiales;f__Ruminococcaceae;g__	K00948	M00005	1
	K01476, K01581	M00134	1
	K05708, K05710, K00529, K05711, K05712, K05714, K02554, K01666, K04073	M00545	0.82
	K00849, K00965	M00554	1
k__Bacteria;p__Firmicutes;c__Clostridia;o__Clostridiales;f__Lachnospiraceae;g__Blautia	K00948	M00005	1
	K01476, K01581	M00134	1
	K05708, K05710, K00529, K05711, K05712, K05714, K02554, K01666, K04073	M00545	0.82
	K00849, K00965	M00554	1
k__Bacteria;p__Firmicutes;c__Clostridia;o__Clostridiales;f__Lachnospiraceae;g__	K00948	M00005	1
	K01476, K01581	M00134	1
	K05708, K05710, K00529, K05711, K05712, K05714, K02554, K01666, K04073	M00545	0.82
	K00849, K00965	M00554	1

## Sheet: Figure 6_2
Taxonomy	KEGG Ortholog (KO)	Module	Density
k__Bacteria;p__Bacteroidetes;c__Bacteroidia;o__Bacteroidales;f__Bacteroidaceae;g__Bacteroides	K00948	M00005	1
	K01476, K01581	M00134	1
	K05708, K05710, K00529, K05711, K05712, K05714, K02554, K01666, K04073	M00545	0.82
k__Bacteria;p__Firmicutes;c__Clostridia;o__Clostridiales;f__Lachnospiraceae;g__Blautia	K00948	M00005	1
	K01476, K01581	M00134	1
	K05708, K05710, K00529, K05711, K05712, K05714, K02554, K01666, K04073	M00545	0.82
k__Bacteria;p__Firmicutes;c__Clostridia;o__Clostridiales;f__Veillonellaceae;g__Veillonella	K00948	M00005	1
	K01476, K01581	M00134	1
	K05708, K05710, K00529, K05711, K05712, K05714, K02554, K01666, K04073	M00545	0.82
